# Supplementary material for: Revealing Missing Links in the Downsizing of the Photosystem II Antenna in Higher Plants Under Stress Conditions
Source: Antioxidants (Basel). 2025 Dec 15;14(12):1505. doi: 10.3390/antiox14121505 (PMC12729535; doi:10.3390/antiox14121505)
Supplement: Supplementary file 1 [file antioxidants-14-01505-s001.zip]

Archive with 1 entries (1 files):
- antioxidants-3987386-supplementary.pdf
